# Supplementary material for: The Association between Type-1 Diabetes Mellitus and Risk of Depression among Saudi Patients: A Cross-Sectional Study
Source: J Pers Med. 2023 Apr 11;13(4):654. doi: 10.3390/jpm13040654 (PMC10146660; doi:10.3390/jpm13040654)
Supplement: Supplementary file 1 [file jpm-13-00654-s001.zip]

Archive with 1 entries (1 files):
- jpm-2300705-supplementary.pdf
